# Supplementary material for: Joint modeling of longitudinal change in pulse rate and survival time of heart failure patients treated at Arbaminch General Hospital, Southern Ethiopia
Source: PLoS One. 2023 Mar 7;18(3):e0282637. doi: 10.1371/journal.pone.0282637 (PMC9990934; doi:10.1371/journal.pone.0282637)
Supplement: S1 Data — (CSV) [file pone.0282637.s004.csv]

id	PR	RR	OX	SBP	DBP	TEMP	WEI	AGE	LVEF	NYHA	ETIHF	TCHF	SEX	RES	DM	TB	SM	CKD	HYP	ANMI	PNMO	FH	TIME2	status
1	122	22	98	80	68	36.1	55	25	23	3	2	2	1	1	1	1	1	0	0	1	0	0	21	1
2	154	28	96	115	65	36.5	81	67	30	2	3	0	0	0	0	1	0	0	1	1	0	1	27	0
3	170	33	77	110	70	36.5	54	56	60	3	2	1	1	1	1	1	0	1	1	1	0	1	15	0
4	99	28	89	110	70	37	61	70	55	1	1	1	0	0	1	1	0	1	1	0	0	1	27	0
5	126	26	77	120	70	37	48.8	78	36	3	2	1	0	1	1	0	0	1	0	1	0	1	36	0
6	122	12	90	130	80	36.9	67	45	56	3	0	0	1	0	0	1	0	1	0	1	0	0	12	0
7	130	27	57	140	90	37	37	50	60	1	1	2	0	1	0	0	0	0	1	1	0	1	27	0
8	150	26	89	70	70	37.1	40	40	33	3	1	2	1	1	1	1	0	0	1	1	0	1	33	1
9	114	20	94	110	60	35.9	56	36	63	3	3	0	0	0	0	0	0	1	0	0	0	1	48	0
10	114	22	94	120	80	35.6	67	45	43	3	2	2	1	1	1	0	0	0	1	1	0	0	36	0
11	110	26	98	110	70	36.9	56	28	37	2	3	1	0	0	0	1	0	0	1	1	0	0	27	0
12	124	26	88	180	104	36	50	36	37	3	0	2	0	1	0	0	0	0	0	1	0	1	33	0
13	147	28	90	60	70	36.1	68	60	27	3	1	0	1	1	1	1	0	1	1	0	0	1	27	1
14	103	21	90	120	80	36.6	53	28	37	3	3	2	1	0	0	1	0	0	0	1	1	1	18	0
15	120	30	78	130	70	36.8	41	50	36	3	2	0	0	1	0	1	0	0	1	1	0	0	27	0
16	138	32	94	140	70	38.3	56	33	49	3	1	2	1	0	1	1	0	0	0	1	1	1	12	0
17	130	32	80	100	70	36.7	41	60	22	1	0	0	0	1	1	0	0	1	0	1	0	1	21	0
18	98	26	87	130	80	37	62	50	28	2	2	1	1	0	0	0	0	1	1	1	1	1	27	0
19	120	24	90	110	70	37	56.5	70	30	3	2	2	1	1	1	0	1	0	1	0	0	1	30	1
20	102	32	95	120	90	37.1	51	50	40	3	0	0	1	0	1	0	1	0	1	1	1	1	33	1
21	140	28	86	60	60	37.9	52	26	55	3	2	0	0	1	0	1	0	1	1	0	0	1	27	0
22	110	21	82	60	80	36.4	54	80	15	3	1	1	0	0	1	1	0	0	0	0	1	1	21	1
23	138	32	90	60	80	36.6	54	26	25	2	3	2	0	1	1	1	0	0	0	0	0	0	18	1
24	142	29	92	60	106	36	56	50	33	3	3	2	0	0	1	1	0	0	1	0	1	1	21	0
25	110	20	89	60	80	36	60	80	45	2	2	2	1	1	1	1	0	0	0	0	0	1	48	1
26	134	15	92	60	60	36.5	50	60	55	1	0	1	0	0	0	0	0	1	0	1	0	1	24	0
27	102	22	98	60	70	36.6	62	65	66	3	1	2	1	1	1	0	0	1	0	0	1	1	36	1
28	106	22	85	140	90	36.7	64.5	35	55	3	0	1	1	0	0	1	0	0	1	0	0	0	21	0
29	102	24	75	130	60	36.2	67	35	35	2	3	1	0	1	0	1	0	0	1	0	1	1	30	1
30	150	26	93	220	60	36.7	48	35	50	3	1	1	0	1	0	1	0	1	1	1	0	1	45	0
31	178	26	95	148	60	37.5	49.8	22	40	3	3	1	0	1	1	1	0	1	0	0	1	1	30	1
32	150	24	99	130	60	37	43	24	63	3	1	0	0	0	1	1	0	0	0	1	0	1	36	0
33	114	20	96	110	46	36.2	45	55	63	3	2	1	1	1	1	0	0	0	0	0	1	0	27	0
34	100	20	98	110	50	36.1	32	70	40	3	2	2	0	1	0	1	0	1	0	0	0	0	21	1
35	118	29	96	130	48	36.4	48	76	36	2	1	0	1	0	1	0	0	0	1	1	0	1	27	0
36	126	33	80	120	90	35	39.4	64	60	0	1	0	0	1	0	1	0	0	1	0	1	0	21	0
37	132	28	93	100	50	37.4	37.8	62	28	2	1	1	1	0	1	1	1	0	0	1	1	0	27	1
38	146	28	89	130	90	36.4	58	38	50	3	3	2	1	1	1	1	0	0	0	0	1	1	27	0
39	124	22	65	110	54	36.7	50.3	40	40	2	3	0	0	0	0	1	0	1	0	0	1	1	30	0
40	112	29	95	146	70	36.3	59	40	38	0	1	0	0	1	1	0	0	1	1	0	0	1	12	0
41	99	23	97	170	60	36	64.3	45	36	3	0	2	0	0	1	1	1	1	1	0	1	0	18	1
42	103	25	90	168	60	35.7	45.4	70	65	1	2	1	1	1	1	1	0	0	0	1	1	0	30	0
43	110	24	96	180	60	36	54.4	27	60	3	1	1	0	0	1	1	1	0	1	0	1	0	27	1
44	114	22	86	100	70	38.9	52.6	65	36	2	2	0	1	0	0	0	0	1	0	1	0	0	27	0
45	111	23	90	110	70	36.7	61	50	34	3	3	2	0	1	0	1	1	0	0	0	1	1	15	0
46	125	24	76	130	85	36.8	64.8	52	60	3	1	2	0	0	0	0	0	0	0	0	0	1	24	0
47	132	34	96	130	70	38.1	56	22	65	3	2	1	1	1	1	1	1	0	1	0	0	0	21	0
48	128	26	95	140	60	36.7	47.9	75	25	3	1	1	1	1	1	1	1	1	0	0	1	1	21	1
49	132	32	93	185	60	36.6	48.5	85	63	3	2	2	1	0	1	0	0	0	1	0	0	0	39	0
50	136	23	93	128	70	37	32.5	65	64	1	0	1	0	0	1	1	1	1	0	1	1	1	33	0
51	102	28	93	143	70	36.4	41.5	55	35	3	1	1	1	1	1	0	0	1	0	0	1	1	30	0
52	118	28	83	140	70	36.7	85	65	40	3	3	0	0	0	0	0	0	0	0	0	0	1	27	0
53	114	18	95	160	60	36	68.5	40	28	3	1	1	1	1	1	1	0	1	0	0	1	0	27	1
54	130	24	94	120	90	36.3	67.9	33	45	1	1	0	1	0	0	1	0	0	1	0	1	1	30	0
55	127	24	96	140	70	34.8	44	42	20	3	1	1	0	1	1	1	0	1	0	0	1	1	27	1
56	117	23	90	120	70	36.2	52.5	60	30	3	0	2	1	0	0	1	1	0	0	0	1	0	30	0
57	146	31	96	110	50	36.5	40.5	19	50	3	2	0	0	1	1	1	0	1	0	0	1	0	24	1
58	110	22	88	110	60	36.8	41	56	38	3	3	0	0	0	1	0	0	0	0	0	1	0	30	0
59	180	32	90	127	60	37	57	50	20	0	2	0	1	0	0	1	1	1	1	0	1	1	27	1
60	148	34	90	110	70	36	59.7	58	35	2	3	1	1	0	1	1	1	0	1	0	1	1	12	1
61	130	24	90	150	80	38.8	63.2	60	43	3	2	2	1	1	1	0	1	0	0	0	1	1	30	0
62	126	10	95	160	70	36.1	61	30	48	3	3	2	0	0	1	1	0	1	0	0	1	0	24	1
63	94	30	93	130	68	37.3	47	36	58	1	2	2	0	1	0	0	1	0	1	0	1	1	21	0
64	134	22	96	120	80	36.4	49.3	18	60	3	1	2	1	0	1	1	0	0	0	0	1	1	21	1
65	104	28	81	120	65	36.1	47.5	55	23	3	2	2	1	1	0	0	1	1	1	0	1	1	18	1
66	108	29	98	180	70	36.2	47	60	32	3	2	2	1	0	1	0	0	1	1	0	1	0	18	0
67	110	27	97	150	70	36.8	46.6	40	43	2	3	1	1	0	0	0	0	0	1	1	1	0	12	0
68	88	24	90	150	58	36.7	58.6	75	43	3	1	0	1	1	0	0	0	0	1	0	1	1	21	0
69	138	28	89	110	60	36.8	44	19	46	3	0	0	0	0	0	1	1	0	1	0	1	0	24	1
70	110	24	94	100	60	37.3	61	60	55	3	0	2	1	1	1	0	1	0	0	1	1	1	24	0
71	73	23	92	130	60	36.7	43.7	44	32	1	0	0	1	1	0	0	0	1	0	0	1	1	18	0
72	126	24	89	129	50	36.2	56.5	42	23	3	1	0	0	0	1	0	0	0	0	0	1	1	21	0
73	98	24	95	128	70	36.7	87.2	50	55	3	3	2	1	1	1	1	0	1	0	0	1	0	24	0
74	120	28	90	130	100	36.6	43	35	60	1	0	1	0	1	0	0	0	1	0	0	1	0	27	0
75	126	28	80	189	58	36.8	65.4	65	38	3	0	1	1	0	1	1	1	0	1	0	1	1	27	1
76	134	24	85	148	70	37.1	53	70	27	3	2	2	1	1	1	1	0	1	1	0	1	1	24	1
77	102	28	94	120	80	36.9	63.9	65	45	3	2	1	1	0	0	1	1	0	1	0	1	1	21	0
78	156	23	92	110	60	36.8	55.2	24	38	3	0	1	1	1	1	1	1	0	0	1	1	1	27	0
79	144	11	98	153	40	37.2	56	36	43	3	3	0	1	0	1	1	1	0	0	0	1	0	18	0
80	142	31	90	120	80	36.7	50	53	38	3	2	0	0	1	1	0	0	1	0	1	1	1	24	0
81	98	22	90	170	50	35.6	55	70	55	3	2	2	1	1	0	1	0	1	0	0	1	0	24	0
82	106	23	90	120	72	36	80	55	36	3	1	2	0	0	1	1	0	0	1	0	1	0	27	1
83	128	22	88	110	70	36.6	43	28	43	3	3	1	1	1	1	1	0	1	1	1	1	0	21	0
84	106	22	90	120	80	36.6	57	24	22	3	0	2	1	0	0	1	1	0	0	0	1	1	45	0
85	114	28	96	157	70	37.5	76	20	54	2	1	2	1	1	0	1	1	1	0	1	1	0	24	0
86	108	24	78	110	70	36.8	45.3	60	39	1	0	2	0	0	1	1	0	0	1	0	1	0	27	1
87	140	36	96	100	60	37.5	53	40	44	1	3	1	0	1	1	0	0	0	0	0	1	1	33	0
88	156	20	98	150	80	36	57.3	80	36	3	2	0	1	0	0	1	0	1	1	1	1	0	18	0
89	118	22	92	110	70	36.7	49	22	43	3	3	2	0	1	0	1	1	0	0	0	1	0	12	0
90	112	32	98	150	64	36.5	64	60	39	2	1	1	1	0	0	1	1	0	1	1	1	1	24	0
91	114	28	92	100	70	36.3	73	60	60	3	3	2	1	0	0	0	0	1	0	0	1	1	42	0
92	136	26	98	165	90	37.8	58.4	70	60	3	1	0	0	1	0	1	0	1	0	1	1	1	21	0
93	141	24	95	65	104	35.6	57.5	65	15	1	2	2	0	0	0	1	0	1	1	0	1	1	24	1
94	118	10	89	180	80	35.6	63.8	65	15	2	2	0	0	1	0	1	1	0	0	1	1	1	24	0
95	172	26	92	170	60	36.8	44.8	65	35	3	1	1	1	0	0	1	0	1	1	0	1	0	27	0
96	122	24	94	156	70	37.9	41	50	25	2	2	1	1	1	1	1	1	1	0	0	1	1	27	1
97	116	37	95	180	90	36.1	66	40	60	3	1	2	0	0	1	1	1	0	1	0	1	1	30	0
98	106	32	88	100	70	37	47.5	66	42	2	3	2	1	1	0	1	1	1	1	0	1	1	21	0
99	96	24	86	110	70	36.6	54.5	73	45	2	2	1	1	0	1	1	0	0	0	1	1	0	27	0
100	120	22	90	130	80	36.3	40.2	25	28	2	2	2	0	1	0	1	0	0	1	0	1	1	27	0
101	122	22	97	130	80	36.4	56	23	60	2	0	2	0	0	0	0	1	0	1	0	1	1	18	0
102	128	32	97	170	70	36.2	68	27	38	2	0	2	0	1	1	0	0	1	1	0	1	1	42	0
103	118	20	94	110	70	37.1	59	50	20	3	2	0	1	0	0	1	1	0	1	1	1	1	27	0
104	126	28	80	140	90	37	73	72	55	3	3	0	1	1	0	1	1	0	1	0	0	0	24	0
105	118	28	82	130	80	36.9	70	45	44	2	3	2	0	0	1	1	0	1	1	0	1	1	27	1
106	108	32	90	110	60	36.1	45	37	39	2	2	1	1	0	1	1	0	0	0	0	0	1	42	1
107	102	20	97	120	80	36.7	66	39	39	1	1	0	0	0	0	0	0	1	1	0	1	1	12	0
108	170	28	69	140	90	36.9	75.9	60	60	3	0	2	0	0	1	1	1	0	0	0	1	0	30	0
109	142	32	80	129	80	38.7	49	53	23	3	3	2	1	1	0	1	1	1	0	0	1	1	15	1
110	130	10	98	150	80	36	54	40	60	0	1	0	1	1	1	0	1	0	0	0	1	1	12	0
111	150	28	95	110	70	38	47.4	28	40	1	0	1	0	0	0	0	0	0	0	0	1	1	24	0
112	106	22	96	120	70	36.5	52	60	60	2	1	2	1	1	1	1	1	0	1	0	1	1	18	0
113	90	30	96	160	60	36	52	21	32	3	1	2	0	0	1	0	0	0	0	0	1	0	30	1
114	118	20	93	140	90	36.7	60	45	60	3	2	2	1	1	1	1	1	1	0	0	1	1	21	1
115	120	20	89	150	102	36.7	62	70	52	3	0	1	0	0	0	0	0	0	1	0	1	0	21	0
116	142	24	97	150	70	37.1	44.6	60	35	3	2	0	0	1	0	1	1	0	0	0	1	0	15	0
117	86	22	96	140	80	36.2	61	35	46	2	3	0	1	0	0	0	0	1	1	0	1	1	24	0
118	122	28	89	130	60	36.6	87.2	45	43	3	1	1	1	1	1	0	1	1	0	0	1	0	48	0
119	134	22	93	110	70	36.9	43.1	65	55	3	0	2	0	0	1	0	1	0	0	0	1	0	12	0
120	118	28	90	150	90	35.8	40.8	69	30	3	0	0	0	1	1	1	0	0	0	0	1	1	27	0
121	140	26	96	110	70	37.4	49.2	28	38	3	1	2	1	0	1	1	1	1	0	0	1	1	21	1
122	100	22	96	130	70	36.4	70	80	49	3	3	2	1	1	0	1	1	0	0	0	1	1	21	0
123	140	33	92	120	70	36.7	41	23	60	2	2	1	0	0	1	0	1	0	1	0	1	1	21	0
124	100	33	93	130	80	36.7	63	70	34	3	1	1	1	1	0	1	0	0	0	1	1	0	21	0
125	110	20	97	120	80	36.9	56	32	28	0	0	2	1	0	1	0	1	0	1	0	1	0	15	0
126	122	10	95	120	61	36.5	34.3	80	18	3	3	2	0	1	1	1	1	1	1	0	1	1	15	1
127	126	28	99	150	100	38.3	47.7	35	45	3	1	0	0	0	1	1	0	0	0	0	1	1	30	0
128	102	22	89	100	70	36.3	42.1	50	25	1	3	1	0	1	1	0	1	0	1	0	1	1	24	0
129	128	25	92	178	70	36.3	40.2	25	20	2	1	1	0	0	1	0	1	0	1	0	1	1	30	0
130	128	25	89	168	50	36.7	38	39	60	2	2	0	0	1	1	0	0	0	0	0	1	0	18	0
131	118	26	89	170	60	36.6	49	19	35	2	0	2	0	1	1	0	1	0	1	0	1	1	24	0
132	94	25	88	158	70	36.6	41.8	70	40	2	2	2	1	1	1	0	0	0	0	0	1	0	24	0
133	118	28	92	120	80	36.7	60	68	55	2	2	0	0	0	1	0	1	0	1	1	1	0	21	0
134	102	30	92	148	70	36.8	60.5	65	60	2	3	1	0	1	0	1	0	0	1	0	1	1	18	0
135	110	27	85	110	60	36.5	57.2	60	58	3	3	1	1	0	0	1	1	0	0	0	1	0	24	0
136	116	25	96	138	70	36.2	49.1	45	35	3	0	2	0	1	1	1	1	0	1	0	1	0	27	1
137	116	26	96	120	70	36.7	40	45	35	2	1	1	0	1	0	0	0	0	0	0	1	1	21	0
138	111	26	89	148	60	37	49.3	65	51	3	3	0	1	0	0	1	0	0	1	0	1	1	15	0
139	116	20	95	124	60	36.5	72.3	63	50	3	2	1	1	1	1	0	0	0	1	0	1	0	21	0
140	180	33	92	110	60	38.8	84	81	47	3	3	2	1	0	1	1	0	0	1	0	1	0	42	0
141	114	25	90	100	80	38	63	80	60	1	2	1	1	0	1	0	0	0	0	1	1	0	21	0
142	125	24	96	130	50	36.3	74.5	35	26	0	2	2	0	1	1	0	0	0	1	0	1	1	30	0
143	118	10	95	140	70	36.6	55.1	64	53	3	1	0	1	0	1	0	0	0	1	1	1	1	24	0
144	106	20	83	130	67	36.3	56.7	54	30	3	1	2	1	1	1	1	1	1	1	0	1	1	18	1
145	142	22	97	100	70	37.1	47.6	60	35	2	1	2	0	0	1	0	0	1	0	1	1	0	27	0
146	114	30	96	120	60	36.8	46.6	45	38	2	2	1	0	1	0	1	0	0	1	0	1	1	21	0
147	110	20	90	100	60	37.1	51.6	53	60	2	3	0	1	0	0	0	1	0	0	1	1	0	21	0
148	132	26	99	130	90	37.2	42.5	50	62	3	3	0	0	1	1	0	0	0	1	0	1	1	21	0
149	58	24	93	120	70	36	44.6	73	50	2	0	1	1	0	0	0	1	1	0	1	1	1	18	0
150	122	28	92	140	80	36.3	47.8	22	55	3	3	2	0	1	1	0	0	0	0	0	1	0	27	0
151	114	25	90	160	90	36.6	40.8	33	55	3	1	0	1	0	1	1	1	1	0	1	1	1	18	0
152	130	25	95	110	80	36.5	57	38	23	2	0	2	1	1	1	1	1	0	1	0	1	1	21	0
153	118	23	92	120	60	36.7	44.9	26	65	2	2	0	0	0	0	1	0	0	0	1	1	0	21	0
154	122	23	90	122	70	36.7	57	29	33	2	3	1	0	1	0	0	0	1	1	0	1	1	21	0
155	130	28	94	132	88	36.5	61	54	39	2	0	2	1	0	1	1	0	0	0	1	1	1	27	0
156	90	34	99	124	60	36.5	49.5	24	60	0	3	0	1	0	1	1	0	0	1	0	1	0	21	0
157	108	22	94	128	80	36.5	67	18	55	3	2	1	0	0	0	0	0	1	1	0	1	1	21	0
158	93	38	96	130	70	36.6	56.3	25	40	3	3	0	0	0	1	0	1	0	1	1	1	1	24	0
159	94	20	96	160	100	36	55.8	40	45	0	1	2	1	0	0	0	1	1	0	0	1	1	27	0
160	116	20	83	130	80	34	48.8	40	60	2	2	1	0	0	0	0	0	0	1	0	1	1	30	0
161	150	34	94	120	70	37.3	38.2	70	42	3	0	0	0	0	0	1	0	1	0	0	1	0	21	0
162	118	26	92	140	90	36.7	56.9	45	19	3	1	2	1	0	1	0	0	0	1	0	1	0	30	1
163	106	24	72	100	70	36.7	52.1	50	20	2	2	1	1	0	1	1	0	0	0	0	1	1	30	0
164	110	22	94	171	95	36.2	68.3	60	30	2	0	1	1	0	0	0	0	0	1	0	1	1	18	0
165	103	22	81	147	79	36.3	51.1	24	60	2	0	0	1	0	1	1	0	0	1	0	1	1	21	0
166	122	12	95	172	70	36.7	46.2	65	15	3	1	2	0	0	0	1	0	1	0	0	1	1	24	1
167	122	22	95	120	80	36.5	57.6	39	48	2	3	1	0	0	0	1	0	0	0	0	1	1	12	0
168	145	24	93	168	70	36.5	63.5	50	25	1	3	2	1	0	0	0	1	0	1	0	1	1	27	0
169	118	34	86	166	60	36.4	45.2	66	30	2	2	2	1	0	0	1	0	0	0	1	1	1	27	0
170	132	32	82	155	70	36.6	50	58	60	1	1	0	0	0	0	0	1	0	0	0	1	0	21	0
171	126	30	93	144	70	30.6	44.8	25	60	2	3	1	0	1	0	1	0	1	0	0	1	1	18	0
172	128	28	90	170	77	37.1	57	23	22	3	1	2	1	0	1	1	1	0	1	0	1	0	21	0
173	110	26	95	130	90	38	67	29	26	2	1	0	0	0	1	1	1	1	0	1	1	0	24	0
174	131	24	94	134	70	36.5	50.3	60	35	2	0	2	1	0	1	1	1	0	1	0	1	1	36	0
175	145	24	95	110	70	35.4	45.6	45	40	3	2	2	0	0	0	0	1	1	1	1	1	1	30	0
176	128	24	96	120	80	36.9	63.2	70	60	3	0	2	0	0	0	1	1	0	0	0	1	1	21	0
177	102	24	96	160	106	36.9	62.5	70	55	2	2	1	0	0	1	0	1	0	1	1	1	0	33	0
178	130	24	97	130	90	36.1	68.2	60	30	3	0	1	0	0	0	1	0	1	0	0	1	1	33	0
179	128	24	100	131	79	36.5	41.2	60	60	0	0	0	1	0	0	0	0	0	1	1	1	1	21	0
180	134	33	94	180	105	36.7	52.1	35	55	3	1	2	0	0	1	1	0	0	1	0	1	1	30	0
181	100	24	97	120	80	36.2	48.9	25	60	1	3	2	1	0	1	1	0	0	0	1	1	1	15	0
182	130	28	98	160	60	37	48.9	26	60	3	0	1	0	0	1	1	0	0	1	0	1	1	30	0
183	130	28	94	130	80	36.3	52.4	45	55	2	1	2	0	0	1	0	0	0	1	0	1	1	21	0
184	62	28	99	110	70	36.8	50.9	61	58	2	2	2	1	0	1	0	1	1	0	0	1	1	21	0
185	92	26	92	100	70	37	43.4	60	55	1	0	0	0	0	1	0	0	0	1	0	1	1	18	0
186	132	22	95	120	80	36.7	44.8	64	60	3	3	1	0	0	1	0	1	0	0	1	1	0	18	0
187	150	26	99	130	70	37.6	73.1	64	55	3	0	2	1	0	1	1	0	0	0	0	1	1	24	0
188	130	22	94	130	60	36.6	60	35	60	0	3	2	0	0	0	1	0	0	0	1	1	0	30	0
189	138	24	97	120	70	36.7	44.3	64	20	3	2	1	1	1	1	0	1	1	0	0	1	1	30	0
190	126	24	95	100	50	36.9	32.8	28	22	3	0	2	1	0	0	0	0	0	1	0	1	0	30	1
191	150	35	94	120	112	36.6	31	26	35	3	3	0	0	0	0	1	1	0	0	0	1	0	30	0
192	128	22	97	120	66	36.4	64.9	25	60	1	0	1	1	0	0	1	0	0	1	1	1	1	24	0
193	134	32	84	110	80	36.5	64.3	35	60	2	2	1	0	0	1	1	0	0	1	0	1	1	30	0
194	112	22	94	100	70	36.6	60.4	65	20	3	2	2	0	0	0	1	0	0	0	1	1	1	27	0
195	105	22	98	110	60	35	59	36	40	2	3	0	1	0	1	0	1	0	1	0	1	1	27	0
196	132	24	82	100	60	35.9	39	52	60	2	0	2	0	1	0	0	0	1	0	0	1	0	24	0
197	157	22	98	118	87	36	67.8	40	36	2	2	1	1	0	1	1	1	1	0	0	1	0	21	0
198	144	28	97	120	60	37.5	54.3	46	65	2	3	0	1	0	0	1	0	1	0	1	1	1	21	0
199	126	26	90	118	60	36.6	46.5	58	53	1	3	1	0	0	1	1	1	1	1	0	1	0	12	0
